# Supplementary material for: Identification of the RNA m5C methyltransferase genes in Populus alba × Populus glandulosa and the role of PagTRM4B in wood formation
Source: For Res (Fayettev). 2025 Nov 7;5:e025. doi: 10.48130/forres-0025-0025 (PMC12648020; doi:10.48130/forres-0025-0025)
Supplement: Supplementary file 1 — Supplementary data to this article can be found online. [file FR-2025-5-0025-Supplementary.zip]

Archive with 8 entries (8 files):
- 10.48130_forres-0025-0025-Suppl-FigureS2.pdf
- 10.48130_forres-0025-0025-Suppl-FigureS3.pdf
- 10.48130_forres-0025-0025-Suppl-FigureS4.pdf
- 10.48130_forres-0025-0025-Suppl-TableS1.pdf
- 10.48130_forres-0025-0025-Suppl-TableS2.pdf
- 10.48130_forres-0025-0025-Suppl-TableS3.pdf
- 10.48130_forres-0025-0025-Suppl-TableS4.pdf
- 10.48130_forres-0025-0025-Suppl-FigureS1.pdf
